# Supplementary material for: Long-range axonal projections of transplanted mouse embryonic stem cell-derived hypothalamic neurons into adult mouse brain
Source: PLoS One. 2022 Nov 10;17(11):e0276694. doi: 10.1371/journal.pone.0276694 (PMC9648832; doi:10.1371/journal.pone.0276694)
Supplement: S1 Data — Shown here is the graft volume, surviving cell number (before and after correction by the Abercrombie method), grafted cell number, % survival rate, mean, SD, SEM and statistical method and P value. 6 mice from the SON-grafted group and 5 from the SNr-grafted group were analyzed. (XLSX) [file pone.0276694.s001.xlsx]

## Sheet: Sheet1
Graft survival rate
Group	mouse#	Graft Volume (μm3)	Cell number	Cell numer (A)	Grafted cell numer (B)	% survival rate ([A/B] × 100)	Mean	SD	SEM	statitical method used	P value
			Before correction by Abercrombie method	After correction by Abercrombie method
SON-grafted	1	5.39493e+07	1057.96	909.553	224000	0.406051	0.790074	0.48333	0.197319	Unpaired Student t-test	0.669083
	2	8.26895e+07	1637.38	1412.29	224000	0.630488
	3	5.31517e+07	1592.33	1271.42	514000	0.247358
	4	9.66204e+07	7653.4	6615.32	514000	1.28703
	5	9.31958e+07	3332.67	2906.57	409000	0.710652
	6	1.26426e+08	6871.36	5966.77	409000	1.45887
SNr-grafted	1	2.73695e+07	1431.62	1140.34	514000	0.221857	0.670842	0.393699	0.176068
	2	5.59895e+07	5501.1	4768.99	514000	0.927819
	3	1.09037e+08	6080.91	5323.64	514000	1.03573
	4	7.88058e+07	4252.22	3697.36	409000	0.904001
	5	5.27385e+07	1972.31	1697.4	641000	0.264805
