# Supplementary material for: Long-range axonal projections of transplanted mouse embryonic stem cell-derived hypothalamic neurons into adult mouse brain
Source: PLoS One. 2022 Nov 10;17(11):e0276694. doi: 10.1371/journal.pone.0276694 (PMC9648832; doi:10.1371/journal.pone.0276694)
Supplement: S1 Table — (XLSX) [file pone.0276694.s008.xlsx]

## Sheet: Sheet1
S1 Table
List of primary and secondary antibodies used for immunocytochemistry and immunohistochemistry
Antibodies	Clonality	Host	Source	Catalogue no.	RRID	Dilution
AVP (Copeptin, M-20)	Polyclonal	goat	Santa Cruz Biotechnology	sc-7812	AB_2061966	1:500
OXT (Neurophysin 1, clone PS38)	Monoclonal	mouse	Millipore	MABN844	N/A	1:250
POMC	Polyclonal	rabbit	Phoenix Pharmaceuticals	H-029-30	AB_2307442	1:1,000
NPY	Polyclonal	rabbit	Calbiochem	PCL233L-100ULCN	N/A	1:1,000
MCH	Polyclonal	rabbit	Phoenix Pharmaceuticals	H-070-47	AB_10013632	1:3,000
AgRP	unknown	goat	Neuromics	GT15023	N/A	1:400
Tuj1 (Neuronal Class Ⅲ β-Tubulin)	Monoclonal	mouse	Covance	MMS-435P-250	AB_2313773	1:500
Alexa fluor 488-conjugated goat anti-mouse IgG	Polyclonal		Invitrogen	A11029	AB_2534088	1:500
Alexa fluor 488-conjugated donkey anti-mouse IgG	Polyclonal		Invitrogen	A21202	AB_141607	1:500
Alexa fluor 488-conjugated donkey anti-rabbit IgG	Polyclonal		Invitrogen	A21206	AB_2535792	1:500
Alexa fluor 488-conjugated donkey anti-goat IgG	Polyclonal		Invitrogen	A11055	AB_2534102	1:500
Alexa fluor 594-conjugated donkey anti-rabbit IgG	Polyclonal		Invitrogen	A21207	AB_141637	1:500
					N/A = not available
